# Supplementary material for: Unraveling the Mechanisms of Wuling Powder Against MASLD by Integrated Metabolomics–Gut Microbiota–Serum Pharmacochemistry
Source: Pharmaceuticals (Basel). 2026 Mar 31;19(4):557. doi: 10.3390/ph19040557 (PMC13119202; doi:10.3390/ph19040557)
Supplement: Supplementary file 1 [file pharmaceuticals-19-00557-s001.zip]

Archive with 1 entries (1 files):
- pharmaceuticals-4216367-supplementary.pdf
